# Supplementary material for: HIV Pretreatment Drug Resistance Trends in Mexico City, 2017–2020
Source: Pathogens. 2021 Dec 8;10(12):1587. doi: 10.3390/pathogens10121587 (PMC8708254; doi:10.3390/pathogens10121587)
Supplement: Supplementary file 1 [file pathogens-10-01587-s001.zip]

Archive with 1 entries (1 files):
- pathogens-1466968-supplementary.pdf
